# Supplementary material for: Biodiversity of Secondary Metabolites Compounds Isolated from Phylum Actinobacteria and Its Therapeutic Applications
Source: Molecules. 2021 Jul 26;26(15):4504. doi: 10.3390/molecules26154504 (PMC8347454; doi:10.3390/molecules26154504)
Supplement: Supplementary file 1 [file molecules-26-04504-s001.zip]

Archive with 1 entries (1 files):
- molecules-1295167-supplementary.pdf
